# Supplementary material for: Improving medication error classification using a reasoning large language model
Source: JAMIA Open. 2026 Jan 24;9(1):ooag004. doi: 10.1093/jamiaopen/ooag004 (PMC12832951; doi:10.1093/jamiaopen/ooag004)
Supplement: ooag004_Supplementary_Data [file ooag004_supplementary_data.zip]

Archive with 1 entries (1 files):
- Supplementary File 1 (1).docx
